# Supplementary material for: The Biogeographical Distribution of Benthic Roseobacter Group Members along a Pacific Transect Is Structured by Nutrient Availability within the Sediments and Primary Production in Different Oceanic Provinces
Source: Front Microbiol. 2017 Dec 18;8:2550. doi: 10.3389/fmicb.2017.02550 (PMC5741685; doi:10.3389/fmicb.2017.02550)
Supplement: Supplementary file 2 [file DataSheet1.ZIP]

Archive with 7 entries (7 files):
- Script_Heatmaps.R
- Script_NMDS.R
- AllSamples_otu_table_0.97_tax_rhodos_red.txt
- MetaData_norm_171023_1.txt
- Metadaten_171023.csv
- Rhodos.fasta
- Roseos.phy
