# Supplementary material for: The Biogeographical Distribution of Benthic Roseobacter Group Members along a Pacific Transect Is Structured by Nutrient Availability within the Sediments and Primary Production in Different Oceanic Provinces
Source: Front Microbiol. 2017 Dec 18;8:2550. doi: 10.3389/fmicb.2017.02550 (PMC5741685; doi:10.3389/fmicb.2017.02550)
Supplement: Supplementary file 2 [file DataSheet1.ZIP › Script_Heatmaps.R]

### Making a lovely heatmap ###
setwd("C:/Users/agcyp/Desktop/")
ABUNDANT = read.delim("MetaData_norm_171023_1.txt",sep = "\t", row.names = (1))
ENV = read.delim("MetaData_norm_171023_1.txt", sep = "\t") #read environmental data
ENV
TAB3 = aggregate((ABUNDANT), by=list(ENV$Site), mean) 
TAB4 = as.matrix(t(TAB3[,-1]))

which(colMeans(TAB4) >= 0.001)

#setting colors and ranges
colfunc <- colorRampPalette(c("white", "green4")) #Define colours

#assign a value between 0 and 1 for colouring steps
range01 <- function(x){(x-min(x))/(max(x)-min(x))}
#assigns range to every row and therefore group
for(i in 1:dim(TAB4)[1])
{
  TAB4[i,] = range01(TAB4[i,])
}

# making the heatmap, changing names
TAB3$Group.1
ROWS
TAB4
TAB5 = na.omit(TAB4)

#heatmap with collumn reordering
heatmap(TAB4, labCol = TAB3$Group.1, col = colfunc(100),labRow = rownames(TAB4), margins = c(10, 20), revC = F, scale = "none", cexCol = 1.2)


#command to reset plots window
dev.off()
