# Supplementary material for: The Biogeographical Distribution of Benthic Roseobacter Group Members along a Pacific Transect Is Structured by Nutrient Availability within the Sediments and Primary Production in Different Oceanic Provinces
Source: Front Microbiol. 2017 Dec 18;8:2550. doi: 10.3389/fmicb.2017.02550 (PMC5741685; doi:10.3389/fmicb.2017.02550)
Supplement: Supplementary file 2 [file DataSheet1.ZIP › Script_NMDS.R]

setwd("C:/Users/agcyp/Desktop/")
library(ape)
library(GUniFrac)
library(permute)
library(vegan)

#choose files
OTU_IDs = as.character(read.delim("AllSamples_otu_table_0.97_tax_rhodos_red.txt")[,1])
OTU_IDs

FILE = file("Rhodos.fasta", open = "r")
LINES = readLines(FILE)
close(FILE)

ENV = read.csv2("Metadaten_171023.csv", row.names = 1)
ENV
ENV = as.data.frame(scale(ENV)) #Normalisierung 
ENV
write.table(ENV, file = "MetaData_norm_171023.txt", row.names = TRUE, sep = "\t") 
ENV = read.delim("MetaData_norm_171023_1.txt", sep = "\t")
ENV

#load DNA or RNA samples
TAB = read.delim("AllSamples_otu_table_0.97_tax_rhodos_red.txt", row.names = 1)
TAB2a = t(TAB[,10:18]) #Mit Abundanz
TAB2b = ifelse(TAB2a>0,1,0) #(Bedingung, Was wemm erfuellt, alternative) Ohne Abundanz PresenceAbsenceMatrix

#load phylo tree
TREE = read.tree("Roseos.phy")
warnings()

#calculate nmds with tree
unifracs = GUniFrac(TAB2a, TREE, alpha=c(0, 0.5, 1))$unifracs
dw <- unifracs[, , "d_1"] # Weighted UniFrac
du <- unifracs[, , "d_UW"] # Unweighted UniFrac
dv <- unifracs[, , "d_VAW"] # Variance adjusted weighted UniFrac
d0 <- unifracs[, , "d_0"]      # GUniFrac with alpha 0
d5 <- unifracs[, , "d_0.5"]    # GUniFrac with alpha 0.5

nmds_dw = metaMDS(dw, k = 2, trymax = 1000)
envfit(nmds_dw, ENV) 
nmds_du = metaMDS(du, k = 2, trymax = 1000)
envfit(nmds_du, ENV)
nmds_dv = metaMDS(dv, k = 2, trymax = 1000)
envfit(nmds_dv, ENV)
nmds_d0 = metaMDS(d0, k = 2, trymax = 1000)
envfit(nmds_d0, ENV)
nmds_d5 = metaMDS(d5, k = 2, trymax = 1000)
envfit(nmds_d5, ENV)


#plot nmds data
par(mfrow =c(1,1)) # MAch einen Plots nebeneinander

plot(nmds_d0, type="n", main = "Roseobacter RNA variance adjusted weighted") # Plotten der NMDS Type = "n" meint keine Punkte
points(nmds_d0, col = "darkgreen", pch = 21, bg = "turquoise4", cex = 1.25) # Hier kommen die Punkte
text(nmds_d0, labels = as.character(ENV$Site), pos = 3)
#fit environmental parameters on plot
fit.all <- envfit(ord = nmds_d0, env=ENV, na.rm=TRUE)
plot(fit.all, p.max=0.05, col = "darkblue")
fit.all#
