# Supplementary material for: The Biogeographical Distribution of Benthic Roseobacter Group Members along a Pacific Transect Is Structured by Nutrient Availability within the Sediments and Primary Production in Different Oceanic Provinces
Source: Front Microbiol. 2017 Dec 18;8:2550. doi: 10.3389/fmicb.2017.02550 (PMC5741685; doi:10.3389/fmicb.2017.02550)
Supplement: Supplementary file 2 [file DataSheet1.ZIP › AllSamples_otu_table_0.97_tax_rhodos_red.txt]

#OTU ID	St2_0cm_DNA_Bac	St4_0cm_DNA_Bac	St6_0cm_DNA_Bac	St8_0cm_DNA_Bac	St10_0cm_DNA_Bac	St12_0cm_DNA_Bac	St14_0cm_DNA_Bac	St16_0cm_DNA_Bac	St19_0cm_DNA_Bac	St2_0cm_RNA_Bac	St4_0cm_RNA_Bac	St6_0cm_RNA_Bac	St8_0cm_RNA_Bac	St10_0cm_RNA_Bac	St12_0cm_RNA_Bac	St14_0cm_RNA_Bac	St16_0cm_RNA_Bac	St19_0cm_RNA_Bac	taxonomy
OTU1628	0	0	0	0	0	1	0	0	0	1	0	0	0	9	0	0	0	0	Bacteria;Proteobacteria;Alphaproteobacteria;Rhodobacterales;Rhodobacteraceae;Ascidiaceihabitans
OTU5207	0	0	6	0	0	7	13	5	5	0	0	3	0	0	0	0	0	0	Bacteria;Proteobacteria;Alphaproteobacteria;Rhodobacterales;Rhodobacteraceae;Boseongicola
OTU5307	0	0	0	0	0	0	0	0	0	1	0	2	0	0	0	0	1	0	Bacteria;Proteobacteria;Alphaproteobacteria;Rhodobacterales;Rhodobacteraceae;Loktanella
OTU3209	8	0	1	0	0	0	0	0	0	0	0	0	0	0	0	0	0	0	Bacteria;Proteobacteria;Alphaproteobacteria;Rhodobacterales;Rhodobacteraceae;Pseudophaeobacter
OTU3527	0	0	0	0	0	0	0	0	0	0	0	0	0	1	0	0	0	0	Bacteria;Proteobacteria;Alphaproteobacteria;Rhodobacterales;Rhodobacteraceae;Rubellimicrobium
OTU3018	0	0	5	0	0	4	22	11	27	0	0	0	0	0	0	6	1	12	Bacteria;Proteobacteria;Alphaproteobacteria;Rhodobacterales;Rhodobacteraceae;Sedimentitalea
OTU1316	0	0	0	0	0	0	0	0	0	22	4	0	0	0	0	0	0	0	Bacteria;Proteobacteria;Alphaproteobacteria;Rhodobacterales;Rhodobacteraceae;Sulfitobacter
OTU38	51	114	119	97	64	15	207	70	2	0	1	245	71	6	0	465	203	8	Bacteria;Proteobacteria;Alphaproteobacteria;Rhodobacterales;Rhodobacteraceae;uncultured_I
OTU500	3	56	25	1	18	98	52	29	32	0	0	110	21	0	0	172	57	72	Bacteria;Proteobacteria;Alphaproteobacteria;Rhodobacterales;Rhodobacteraceae;uncultured_II
OTU1078	0	0	0	0	0	0	3	2	0	0	0	19	0	0	0	12	21	10	Bacteria;Proteobacteria;Alphaproteobacteria;Rhodobacterales;Rhodobacteraceae;uncultured_III
OTU576	0	0	0	0	0	0	0	0	0	0	0	0	0	0	20	0	0	0	Bacteria;Proteobacteria;Alphaproteobacteria;Rhodobacterales;Rhodobacteraceae;uncultured_IV
OTU5480	0	0	0	0	0	0	3	5	7	0	0	0	0	0	0	0	0	0	Bacteria;Proteobacteria;Alphaproteobacteria;Rhodobacterales;Rhodobacteraceae;uncultured_V
OTU1376	7	0	44	4	13	12	21	15	0	1	0	14	7	0	0	2	8	0	Bacteria;Proteobacteria;Alphaproteobacteria;Rhodobacterales;Rhodobacteraceae;uncultured_VI
OTU1657	0	0	0	0	0	0	0	0	0	27	0	0	0	2	0	4	0	0	Bacteria;Proteobacteria;Alphaproteobacteria;Rhodobacterales;Rhodobacteraceae;uncultured_VII
OTU4312	0	0	0	0	0	0	0	0	0	6	0	0	0	0	0	1	0	0	Bacteria;Proteobacteria;Alphaproteobacteria;Rhodobacterales;Rhodobacteraceae;uncultured_VIII
