# Supplementary material for: The Biogeographical Distribution of Benthic Roseobacter Group Members along a Pacific Transect Is Structured by Nutrient Availability within the Sediments and Primary Production in Different Oceanic Provinces
Source: Front Microbiol. 2017 Dec 18;8:2550. doi: 10.3389/fmicb.2017.02550 (PMC5741685; doi:10.3389/fmicb.2017.02550)
Supplement: Supplementary file 2 [file DataSheet1.ZIP › MetaData_norm_171023_1.txt]

Site	NH4	PO4	Si	NO3	S	TOC	Fe2O3	MnO	Chloro
27S	-0.333333333	-0.502934656	-0.725833373	0.546762272	0.550416733	-0.686188159	1.246807845	2.271417998	-1.292233678
10S	-0.333333333	-0.502934656	-0.649405252	0.558583145	-1.238437649	0.177900634	-1.026782931	-0.513537982	0.093821777
0S	-0.333333333	-0.502934656	-1.074506093	0.355939612	1.513646016	0.254143763	0.543590964	0.404904947	0.527209834
11N	-0.333333333	-0.502934656	-0.684732463	-1.236500815	0.41281255	-1.346961943	1.061296643	-0.128384496	-0.55006041
22N	-0.333333333	-0.502934656	-0.367276862	-1.819100971	-1.238437649	0.304972515	-1.233865203	-1.135708999	-1.08627606
34N	-0.333333333	-0.502934656	-0.411998567	-0.615060648	-1.238437649	0.279558139	-1.272693129	-0.483910791	-0.978004654
45N	-0.333333333	-0.502934656	1.215891049	0.909831935	0.206406275	-1.346961943	0.703216882	0.582668095	1.155063014
50N	-0.333333333	1.63321412	1.295254949	1.082078938	0.344010458	0.533701902	0.396907688	-0.365402026	1.083688568
59N	2.666666667	1.887328472	1.402606612	0.217466532	0.688020916	1.829835092	-0.418478758	-0.632046747	1.046791608
