# Supplementary material for: The Biogeographical Distribution of Benthic Roseobacter Group Members along a Pacific Transect Is Structured by Nutrient Availability within the Sediments and Primary Production in Different Oceanic Provinces
Source: Front Microbiol. 2017 Dec 18;8:2550. doi: 10.3389/fmicb.2017.02550 (PMC5741685; doi:10.3389/fmicb.2017.02550)
Supplement: Supplementary file 2 [file DataSheet1.ZIP › Metadaten_171023.csv]

Site	NH4	PO4	Si	NO3	S	TOC	Fe2O3	MnO	Chloro
27S	0	0	120,47	32,49	0,26	0,26	7,15	1,23	41,94
10S	0	0	128,28	32,56	0	0,6	1,88	0,29	87,77
0S	0	0	84,84	31,36	0,4	0,63	5,52	0,6	102,1
11N	0	0	124,67	21,93	0,24	0	6,72	0,42	66,48
22N	0	0	157,11	18,48	0	0,65	1,4	0,08	48,75
34N	0	0	152,54	25,61	0	0,64	1,31	0,3	52,33
45N	0	0	318,89	34,64	0,21	0	5,89	0,66	122,86
50N	0	2,69	327,00	35,66	0,23	0,74	5,18	0,34	120,5
59N	13,47	3,01	337,97	30,54	0,28	1,25	3,29	0,25	119,28
