# Supplementary material for: The Biogeographical Distribution of Benthic Roseobacter Group Members along a Pacific Transect Is Structured by Nutrient Availability within the Sediments and Primary Production in Different Oceanic Provinces
Source: Front Microbiol. 2017 Dec 18;8:2550. doi: 10.3389/fmicb.2017.02550 (PMC5741685; doi:10.3389/fmicb.2017.02550)
Supplement: Supplementary file 2 [file DataSheet1.ZIP › Rhodos.fasta]

>OTU38
CCTACGGGGGGCAGCAGTGGGGAATCTTGGACAATGGGGGCAACCCTGATCCAGCCATGCCGCGTGAGCGATGAAGGCCT
TAGGGTTGTAAAGCTCTTTCACCGGTGAAGATAATGACGGTAGCCGGAGAAGAAGCCCCGGCTAACTCCGTGCCAGCAGC
CGCGGTAATACGGAGGGGGCTAGCGTTGTTCGGAATTACTGGGCGTAAAGCGCGCGTAGGCGGATTGTTAAGTCGGGGGT
GAAATCCCGGGGCTCAACCCCGGAACTGCCTCCGATACTGACAGTCTTGAGGTCGAGAGAGGTGAGTGGAATTCCGAGTG
TAGAGGTGAAATTCGTAGATATTCGGAGGAACACCAGTGGCGAAGGCGGCTCACTGGCTCGATTCTGACGCTGAGGTGCG
AAAGCGTGGGGAGCAAACAGGATTAGATACCCCAGTAGTC
>OTU500
CCTACGGGTGGCAGCAGTGGGGAATCTTGGACAATGGGGGCAACCCTGATCCAGCCATGCCGCGTGAACGATGAAGGCCT
TAGGGTTGTAAAGTTCTTTCAGCAGGGAAGATAATGACGGTACCTGCAGAAGAAGCCCCGGCTAACTCCGTGCCAGCAGC
CGCGGTAATACGGAGGGGGCTAGCGTTGTTCGGAATTACTGGGCGTAAAGCGCGCGTAGGCGGATTGTTAAGTCGGGGGT
GAAATCCCGGGGCTCAACCCCGGAACTGCCTCCGATACTGGCAATCTTGAGGTCGAGAGAGGTGAGTGGAATTCCGAGTG
TAGAGGTGAAATTCGTAGATATTCGGAGGAACACCAGTGGCGAAGGCGGCTCACTGGCTCGATACTGACGCTGAGGTGCG
AAAGCGTGGGGAGCAAACAGGATTAGATACCCGGGTAGTC
>OTU576
GGTGTCAGCCGCCGCGTGAGCGATGAAGGCCTTAGGGTTGTAAAGCTCTTTCGCCAGGGAAGATAATGACGGTACCTGGT
AAAGAAACCCCGGCTAACTCCGTGCCAGCAGCCGCGGTAATACGGAGGGGGTTAGCGTTGTTCGGAATTACTGGGCGTAA
AGCGCACGTAGGCGGATTAGTCAGTCAGGGGTGAAATCCCGAGGCTCAACCTCGGAACTGCCTTTGATACTGCTAGTCTA
GAGTTCGAGAGAGGTGAGTGGAATTCCGAGTGTAGAGGTGAAATTCGTAGATATTCGGAGGAACACCAGTGGCGAAGGCG
GCTCACTGGCTCGATACTGACGCTGAGGTGCGAAAGCGTGGGGAGCAAACAGGATTAGATACCCCTGTAGTC
>OTU1078
CCTACGGGCGGCAGCAGTGGGGAATCTTGGACAATGGGGGCAACCCTGATCCAGCCATGCCGCGTGGACGATGAAGGCCT
TAGGGTTGTAAAGTCCTTTCACCGGTGAAGATAATGACGGTAGCCGGAGAAGAAGCCCCGGCTAACTCCGTGCCAGCAGC
CGCGGTAATACGGAGGGGGCTAGCGTTGTTCGGAATTACTGGGCGTAAAGCGCGCGTAGGCGGATTGTTAAGTCGGGGGT
GAAATCCCGGGGCTCAACCCCGGAACTGCCTCCGATACTGACAGTCTAGAGATCTGGAGAGGCGAGTGGAATTCCGAGTG
TAGAGGTGAAATTCGTAGATATTCGGAGGAACACCAGTGGCGAAGGCGGCTCGCTGGCCAGATACTGACGCTGAGGTGCG
AAAGCGTGGGGAGCAAACAGGATTAGATACCCGAGTAGTC
>OTU1316
CCTACGGGGGGCAGCAGTGGGGAATCTTAGACAATGGGCGCAAGCCTGATCTAGCCATGCCGCGTGAGTGATGAAGGCCC
TAGGGTCGTAAAGCTCTTTCAACTGTGAAGATAATGACGGTAGCAGTAGAAGAAACCCCGGCTAACTCCGTGCCAGCAGC
CGCGGTAATACGGAGGGGGTTAGCGTTGTTCGGAATTACTGGGCGTAAAGCGTACGTAGGCGGATTAATAAGTTAGAGGT
GAAATCCCAGGGCTCAACCCTGGAACTGCCTTTAAAACTGTTAGTCTTGAGATCGAGAGAGGTGAGTGGAATTCCAAGTG
TAGAGGTGAAATTCGTAGATATTTGGAGGAACACCAGTGGCGAAGGCGGCTCACTGGCTCGATACTGACGCTGAGGTACG
AAAGTGTGGGGAGCAAACAGGATTAGATACCCGAGTAGTC
>OTU1376
CCTACGGGTGGCAGCAGTGGGGAATCTTAGACAATGGGCGCAAGCCTGATCTAGCGATGCCGCGTGAGTGACGAAGGTCT
TAGGATCGTAAAGCTCTTTCGCCAGGGATGATAATGACAGTACCTGGTAAAGAAACCCCGGCTAACTCCGTGCCAGCAGC
CGCGGTAATACGGAGGGGGTTAGCGTTGTTCGGAATTACTGGGCGTAAAGCGCACGTAGGCGGATCAGTAAGTTAGAGGT
GAAATCCCAGGGCTCAACCCTGGAACTGCCTTTAATACTGCTAGTCTTGAGTTCGAGAGAGGTGAGTGGAATTCCTAGTG
TAGAGGTGAAATTCGTAGATATTAGGAGGAACACCAGTGGCGAAGGCGGCTCACTGGCTCGATACTGACGCTGAGGTGCG
AAAGCGTGGGGAGCAAACAGGATTAGATACCCGGGTAGTC
>OTU1628
CCTACGGGTGGCTGCAGTGGGGAATCTTAGACAATGGGCGCAAGCCTGATCTAGCCATGCCGCGTGAGTGATGAAGGCCT
TAGGGTCGTAAAGCTCTTTCGCCTGTGATGATAATGACAGTAGCAGGTAAAGAAACCCCGGCTAACTCCGTGCCAGCAGC
CGCGGTAATACGGAGGGGGTTAGCGTTGTTCGGAATTACTGGGCGTAAAGCGCACGTAGGCGGATTGGAAAGTTGGGGGT
GAAATCCCGGGGCTCAACCCCGGAACTGCCTCCAAAACTATCAGTCTAGAGTTCGAGAGAGGTGAGTGGAATTCCAAGTG
TAGAGGTGAAATTCGTAGATATTTGGAGGAACACCAGTGGCGAAGGCGGCTCACTGGCTCGATACTGACGCTGAGGTGCG
AAAGTGTGGGGAGCAAACAGGATTAGATACCCTAGTAGTC
>OTU1657
CCTACGGGGGGCAGCAGTGGGGAATCTTGGACAATGGGGGCAACCCTGATCCAGCCATGCCGCGTGAGTGAAGAAGGCCC
TAGGGTCGTAAAACTCTTTCGCCTGTGATGATAATGACAGTAGCAGGTAAAGAAACCCCGGCTAACTCCGTGCCAGTAGC
CGCGGTAATACGGAGGGGGTTAGCGTTGTTCGGAATTACTGGTCGTAAAGCGCACGTAGGCGGATTAGAAAGTTAGAGGT
GAAATCCCGGGGCTCAACCCCGGAACTGCCTTTAAAACTACTAGTCTAGAGTTCGAGAGAGGTGAGTGGAATTCCGAGTG
TAGAGGTGAAATTCGTAGATATTCGGAGGAACACCAGTGGCGAAGGCGGCTCACTGGCTCGATACTGACGCTGAGGTGCG
AAAGTGTGGGGAGCAAACAGGATTAGATACCCCAGTAGTC
>OTU3018
CCTACGGGGGGCTGCAGTGGGGAATCTTGGACAATGGGCGCAAGCCTGATCCAGCCATGCCGCGTGTGTGATGAAGGCCC
TAGGGTCGTAAAGCACTTTCGCCAGAGATGATAATGACAGTATCTGGTAAAGAAGTCCCGGCTAACTCCGTGCCAGCAGC
CGCGGTAATACGGAGGGGACTAGCGTTGTTCGGAATTACTGGGCGTAAAGCGTACGTAGGCGGATCAGAAAGTAAGGGGT
GAAATCCCAGGGCTCAACCCTGGAACTGCCTCTTAAACTCCTGGTCTTGAGTTCGAGAGAGGTGAGTGGAATTCCGAGTG
TAGAGGTGAAATTCGTAGATATTCGGAGGAACACCAGTGGCGAAGGCGGCTCACTGGCTCGATACTGACGCTGAGGTACG
AAAGTGTGGGGAGCAAACAGGATTAGATACCCCAGTAGTC
>OTU3209
CCTACGGGGGGCTGCAGTGGGGAATCTTGGACAATGGGCGCAAGCCTGATCCAGCCATGCCGCGTGAGTGATGAAGGCCT
TAGGGTCGTAAAGCTCTTTCGCCAGAGATGATAATGACAGTATCTGGTAAAGAAACCCCGGCTAACTCCGTGCCAGCAGC
CGCGGTAATACTGAGGGGGTTAGCGTTGTTCGGAATTACTGGGCGTAAAGCGCACGTAGGCGGATCAGAAAGTATAGGGT
GAAATCCCAGGGCTCAACCCTGGAACTGCCTTGTAAACTCCTGGTCTTGAGTTCGAGAGAGGTGAGTGGAATTCCGAGTG
TAGAGGTGAAATTCGTAGATATTCGGAGGAACACCAGTGGCGAAGGCGGCTCACTGGCTCGATACTGACGCTGAGGTGCG
AAAGTGTGGGGAGCAAACAGGATTAGATACCCCGGTAGTC
>OTU3527
CCTACGGGAGGCAGCAGTGGGGAATCTTAGACAATGGGGGCAACCCTGATCTAGCCATGCCGCGTGGGTGATGAAGGCCT
TAGGGTCGTAAAGCCCTTTCGCTGGGGAAGATAATGACGGTACCCAGTAAAGAAGCCCCGGCTAACTCCGTGCCAGCAGC
CGCGGTAATACGGAGGGGGCTAGCGTTGTTCGGAATGACTGGGCGTAAAGCGCGCGTAGGCGGATTGGCAAGTTGGGGGT
GAAATCCCGGGGCTCAACCTCGGAATGGCCTTCAAGACTGCTGGTCTTGAGTTCGAGAGAGGTGAGTGGAATTCCGAGTG
TAGAGGTGAAATTCGTAGATATTCGGAGGAACACCAGTGGCGAAGGCGGCTCACTGGCTCGACACTGACGCTGAGGTGCG
AAAGCGTGGGGAGCAAACAGGATTAGATACCCGTGTAGTC
>OTU4312
CCTACGGGAGGCTGCAGTAGGGAATCTTGGACAATGGGGGCAACCCTGATCCAGCCATGCCGCGTGAGTGAAGAAGGCCC
TAGGGTCGTAAAGCTCTTTCGCCTGTGATGATAATGACAGTAGCAGGTAAAGAAACCCCGGCTAACTCCGTGCCAGCAGC
CGAGGTAATACGGAGGGGGTTAGCGTTGTTCGGAATTACTGGGCGTAAAGCGCGCGTAGGCGGATTGGAAAGTTGGGGGT
GAAATCCCGGGGCTCAACCCCGGAACTGCCTTCAAAACTCCCAGTCTAGAGTTCGAGAGAGGTGAGTGGAATTCCGAGTG
TAGAGGTGAAATTCGTAGATATTCGGAAGAACACCAGTGGCGAAGGCGGCTCACTGGCTCGATACTGACGCTGAGGTGCG
AAAGTGTGGGGAGCAAACAGGATTAGATACCCCAGTAGTC
>OTU5207
CCTACGGGTGGCAGCAGTGGGGAATCTTAGACAATGGGGGAAACCCTGATCTAGCCATGCCGCGTGAGTGACGAAGGCCT
TAGGGTCGTAAAGCTCTTTCGCCAGGGAAGATAATGACGGTACCTGGTAAAGAAACCCCGGCTAACTCCGTGCCAGCAGC
CGCGGTAATACGGAGGGGGTTAGCGTTGTTCGGAATTACTGGGCGTAAAGCGCGCGTAGGCGGACTATTAAGTTAGTGGT
GAAATCCCAGGGCTCAACCCTGGAACTGCCTCTAATACTGGTAGTCTTGAGTTCGAGAGAGGTGAGTGGAATTCCGAGTG
TAGAGGTGAAATTCGTAGATATTCGGAGGAACACCAGTGGCGAAGGCGGCTCACTGGCTCGATACTGACGCTGAGGTGCG
AAAGCGTGGGGAGCAAACAGGATTAGATACCCTTGTAGTC
>OTU5307
CCTACGGGCGGCAGCAGTGGGGAATCTTAGACAATGGGCGCAAGCCTGATCTAGCGATGCCGCGTGAGTGACGAAGGCCT
TAGGGTCGTAAAGCTCTTTCGCCAGGGATGATAATGACAGTACCTGGTAAAGAAACCCCGGCTAACTCCGTGCCAGCAGC
CGCGGTAATACGGAGGGGGTTAGCGTTGTTCGGAATTACTGGGCGTAAAGCGCACGTAGGCGGATTAGAAAGTTGGGGGT
GAAATCCCAGGGCTCAACCCTGGAACTGCCTCCAAAACTACTAGTCTAGAGTTCGAGAGAGGTGAGTGGAATTCCGAGTG
TAGAGGTGAAATTCGTAGATATTCGGAGGAACACCAGTGGCGAAGGCGGCTCACTGGCTCGATACTGACGCTGAGGTGCG
AAAGCGTGGGGAGCAAACAGGATTAGATACCCTAGTAGTC
>OTU5480
CCTACGGGAGGCAGCAGTGGGGAATCTTAGACAATGGGCGCAAGCCTGATCTAGCGATGCCGCGTGAGTGAAGAAGGCCT
TAGGGTCGTAAAACTCTTTCGCCAGAGATGATAATGACAGTATCTGGTAAAGAAACCCCGGCTAACTCCGTGCCAGCAGC
CGCGGTAATACGGAGGGGGTTAGCGTTGTTCGGAATTACTGGGCGTAAAGCGCACGTAGGCGGATTGATCAGTTAGAGGT
GAAATCCCAGGGCTCAACCCTGGAACTGCCTTTAATACTGTCAGTCTAGAGATCGAGAGAGGTGAGTGGAATTCCAAGTG
TAGAGGTGAAATTCGTAGATATTTGGAGGAACACCAGTGGCGAAGGCGGCTCACTGGCTCGATACTGACGCTGAGGTGCG
AAAGCGTGGGGAGCAAACAGGATTAGATACCCCGGTAGTC
