# Supplementary material for: The Biogeographical Distribution of Benthic Roseobacter Group Members along a Pacific Transect Is Structured by Nutrient Availability within the Sediments and Primary Production in Different Oceanic Provinces
Source: Front Microbiol. 2017 Dec 18;8:2550. doi: 10.3389/fmicb.2017.02550 (PMC5741685; doi:10.3389/fmicb.2017.02550)
Supplement: Supplementary file 2 [file DataSheet1.ZIP › Roseos.phy]

(
(
(
(
(
(
OTU1376:0.0187105
,
OTU5480:0.0234079
):0.00377044
,
OTU1316:0.0393043
):0.00261882
,
(
(
(
(
(
OTU38:0.00622139
,
OTU1078:0.0287048
):0.00423361
,
OTU500:0.0180521
):0.0248748
,
OTU3527:0.0388907
):0.00833598
,
OTU576:0.0297053
):0.00331974
,
OTU5207:0.0206171
):0.00952489
):0.00448379
,
OTU5307:0.0164808
):0.00144755
,
(
(
OTU4312:0.0198195
,
OTU1657:0.0151067
):0.00880233
,
OTU1628:0.0182823
):0.0072161
):0.0110922
,
(
OTU3209:0.0122827
,
OTU3018:0.0226435
):0.0110922
)
;
